# Supplementary material for: Effects of extreme meteorological factors and high air pollutant concentrations on the incidence of hand, foot and mouth disease in Jining, China
Source: PeerJ. 2024 May 15;12:e17163. doi: 10.7717/peerj.17163 (PMC11102053; doi:10.7717/peerj.17163)
Supplement: Supplemental Information 2 [file peerj-12-17163-s002.txt]

data<-read.csv(file.choose())
#Import the package.
library(zoo)
library(dlnm)
library(splines)
library(MuMIn) 
library(psych)
library(nlme)
library(mgcv)
data$holiday<-as.factor(data$holiday)
data$dow<-as.factor(data$dow)

#modeling
varknots1 <- equalknots(data$Meantemperature,fun="bs",df=,degree =3)
lagknots1<-logknots(14,3)
cb.Meantemperature<-crossbasis(data$Meantemperature,lag=14,argvar = list(knots=varknots1),
                               arglag = list(knots=lagknots1))

varknots2 <- equalknots(data$windspeed,fun="bs",df=,degree = 3)
lagknots2<-logknots(14,3)
cb.windspeed<-crossbasis(data$windspeed,lag=14,argvar = list(knots=varknots2),
                         arglag = list(knots=lagknots2))

varknots3 <- equalknots(data$PM2.5,fun="bs",df=,degree = 3)
lagknots3<-logknots(14,3)
cb.PM2.5<-crossbasis(data$PM2.5,lag=14,argvar = list(knots=varknots3),
                     arglag = list(knots=lagknots3))

varknots4 <- equalknots(data$So,fun="bs",df=,degree = 3)
lagknots4<-logknots(14,3)
cb.So<-crossbasis(data$So,lag=14,argvar = list(knots=varknots4),
                  arglag = list(knots=lagknots4))

varknots6 <- equalknots(data$O3,fun="bs",df=,degree = 3)
lagknots6<-logknots(14,3)
cb.Ozone<-crossbasis(data$O3,lag=14,argvar = list(knots=varknots6),
                     arglag = list(knots=lagknots6))
model11<-glm(data$numbercases ~ cb.Meantemperature+cb.windspeed+cb.PM2.5+cb.SO2+cb.O3
             +ns(time,14*6)+holiday+dow, family = quasipoisson,data = data)


#Take temperature as an example to calculate other DLNM data
pred.Meantemperature1<-crosspred(cb.Meantemperature,model11,ci.level=0.95,by=1,cen=median(data$Meantemperature),cumul = TRUE)

plot(pred.Meantemperature1,xlab="Mean temperature",zlab="RR",theta=200,phi=30,lphi=30,
     ylab="Lag(day)",font.axis=1,font.lab=1,cex.axis=1,cex.lab=1.2)


plot(pred.Meantemperature1,ptype = "slices",cumul = T,lag = 14,xlab="Mean temperature",ylab="RR", col=2, 
     ylim=c(0,4.5),lwd=2,ci.arg=list(col="gray",lty=2),main="Total")


pred.Meantemperature1<-crosspred(cb.Meantemperature,model11,ci.level=0.95,by=0.1,cen=median(data$Meantemperature),cumul = TRUE)
plot(pred.Meantemperature1,"slices", var=,pch=19,ci="bars",ci.level=0.80,ylab="RR", col=4,lwd=2,type="p",main="Temperature at 90percentile")

pred.Meantemperature<-crosspred(cb.Meantemperature,model11,ci.level=0.95,by=0.1,cen=median(data$Meantemperature),cumul = TRUE)


round(cbind(pred.Meantemperature$cumRRfit[as.character(),]["lag0"],pred.Meantemperature$cumRRlow[as.character(),]["lag0"],
            pred.Meantemperature$cumRRhigh[as.character(),]["lag0"]),digits = 3)
